# Supplementary material for: The Patients’ Long-Term Insight into Day-to-Day Functioning After Establishing the Functional Seizures Diagnosis
Source: Brain Sci. 2025 Jan 26;15(2):120. doi: 10.3390/brainsci15020120 (PMC11853039; doi:10.3390/brainsci15020120)
Supplement: Supplementary file 1 [file brainsci-15-00120-s001.zip]

Archive with 1 entries (1 files):
- brainsci-3375678-supplementary.pdf
